# Supplementary material for: A systematic review to identify areas of enhancements of pandemic simulation models for operational use at provincial and local levels
Source: BMC Public Health. 2012 Mar 30;12:251. doi: 10.1186/1471-2458-12-251 (PMC3350431; doi:10.1186/1471-2458-12-251)
Supplement: Additional file 1 — Table S1 Epidemiological parameters in models for pandemic influenza preparedness. The excel sheet "Additional file1: Table S1" shows the epidemiological parameters most commonly used in the models for pandemic influenza, the parameter data sources, and the means for access, retrieval and translation. Additional file 1: Table S2 Demographic parameters in models for pandemic influenza preparedness. The excel sheet "Additional file 1: Table S2" shows the demographic parameters most commonly used in the models for pandemic influenza, the parameter data sources, and the means for access, retrieval and translation. Additional file 1: Table S3 Accessibility and scalability features investigated in the models. The excel sheet "Additional file 3" shows the different models examined, together with their type of public access, number and running time per replicate, and techniques to manage computational burden. [file 1471-2458-12-251-S1.XLS]

## Sheet: Additional_table_1
Additional table 1: Epidemiological parameters in models for influenza pandemic preparedness
Epidemiological model parameter (# models using the parameter)	Sources used by the models to obtain the parameter value Author/year (type of study, e.g., research paper, survey paper)	Data sources supporting the parameter value determination	Type of interface for data access & retrieval	Techniques to translate raw data into model parameter values
Basic reproduction number, R (11)	Mills et al. 2004 [1] (research paper) Ferguson et al. 2005 [2] (research paper) Ferguson et al. 2006 [3] (research paper) Chowell et al. 2006 [4] (research paper)	Excess weekly mortality in UK (1918-1919) Weekly mortality attributed to influenza in England and Wales (1957-1958) Daily Case notification data in San Francisco, California (1918 – 1919) Statistical estimates from England and Wales (1958-1973) Influenza case incidence data for the first wave of pandemic influenza A starting in July 1968 in Hong Kong	Manual	Examples: Fitting a SEIR (Susceptible Exposed Infectious Recovered) differential equation model; Fitting an equation for cumulative exponential growth; Bayesian likelihood analysis
Illness attack rates, IAR (9)	Jordan et al. 1927 [5] (survey paper), Elveback et al. 1976 [6] (research paper) Longini et al. 1988 [7] (research paper) Fraser et al. 2009 [8] (research paper) Glezen 1996 [9] (review paper)	Survey on epidemic influenza, Chicago, 1927 Attack rates and estimates from Long-term data collection from a random sample of households, Tecumseh study of respiratory Illness, 1965-1971, 1976-1981. Confirmed and suspected deaths in Mexico, time series of the Mexican reported case numbers, accounting for early under-reporting Survey data on influenza like illness during the 1918-1919 pandemic (Fr…	Manual	Examples: Arithmetic conversion (ratio of the number of infected over total susceptible population)
Disease Natural History: Continuous time scale (e.g., Infectiousness profile and its parameter, the disease generation time), (9)	Carrat et al. 2002 [10] (research paper) Cauchemez et al. 2004 [11] (research paper) Murphy et al. 1980 [12] (research paper) Baccam et al. 2006 [13] (research paper)	Data from a follow up study of influenza infections in households, Epigrippe study, France, 2000 Viral titers per day from experimentally infected patients, 1980, 2006	Manual	Examples: Fitting a likelihood function to find the joint posterior distribution of augmented data and parameters; Fitting a distribution directly from the viral data
Disease Natural History: Phase-partitioned time scale (e.g., non-infectious and infectious periods and relative infectivity of the disease states), (2)	Elveback et al. 1976 [6] (research paper) Longini et al. 1988 [7] (research paper) Ferguson et al. 2005 [2] (research paper) Fraser et al. 2009 [8] (research paper) Bell et al. 2006 [14] (research paper) Hayden et al. 1998 [15] (research paper)	Attack rates and estimates from Long-term data collection from a random sample of households, Tecumseh study of respiratory Illness, 1966-1971, 1976-1981. Non-infectious period: Human influenza data on multiple exposure event occurring on an aeroplane, 1979 Data from a follow up study of influenza infections in households, Epigrippe study, France, 2000 Time series of the Mexican reported case num…	Manual	Examples: Distribution fitting from the frequency data; Fitting a likelihood function to find the posterior distribution of parameters
Fraction of infectious population that become symptomatic/ asymptomatic, (10)	Carrat et al. 2002 [10] (research paper) Cauchemez et al. 2004 [11] (research paper) Fraser et al. 2009 [8] (research paper) Gani et al. 2005 [16] (research paper)	Data from a follow up study of influenza infections in households, Epigrippe study, France, 2000 Localized outbreak data in La Gloria, Mexico, May 30 2009 Five year study of influenza in families, London, 1981	Manual	Examples: Fitting an age stratified mathematical model to outbreak data
1. Mills C, Robins J, Lipsitch M: Transmissibility of 1918 pandemic influenza. Nature 2004, 432:904-906
2. Ferguson N, Cummings DA, Cauchemez S, Fraser C, Riley S, Aronrag M, Lamsirithaworn S, Burke D: Strategies for containing an emerging influenza pandemic in Southeast Asia. Nature 2005, 437(7056):209-214.
3. Ferguson N, Cummings DA, Fraser C, Cajka J, Cooley P, Burke DS: Strategies for mitigating an influenza pandemic. Nature 2006, 442(27):448-452.
4. Chowell G, Nishiura H, Bettencourt L: Comparative estimation of the reproduction number for pandemic influenza from daily case notification data. J R Soc Interface 2007, 4:155-166.
5. Jordan E : Epidemic influenza; A survey (Chicago): American Medical Association 1927.
6. Elveback, L. R., Fox, J. P., Ackerman, E., Langworthy, A., Boyd, M., Gatewood, L: An influenza simulation model for immunization studies. Am. J. Epidemiol 197, 103, 152–165
7. Longini IM Jr, Koopman JS, Haber M, Cotsonis GA: Statistical inference for infectious diseases. Risk-specific household and community transmission parameters., Am. J. Epidemiol 1988, 128 (4): 845-59
8. Fraser C, Donnelly C: Pandemic potential of a strain of influenza A (H1N1): Early Findings. Science 2009, 324:1557-1561.
9. Glezen WP (1996) Emerging infections: pandemic influenza. Epidemiol Rev 18: 64-76
10. Carrat F, Sahler C, Rogez S, Leruez-Ville M, Freymuth F, Le Gales C, Bungener M, Housset B, Nicolas M, Rouzioux C: Estimates From a National Prospective Survey of Household Contacts in France. Arch Intern Med 2002, 162: 1842-1848
11. Cauchemez, S., Carrat, F., Viboud, C., Valleron, A. J. & Boelle, P. Y: A Bayesian MCMC approach to study transmission of influenza: application to household longitudinal data. Statistics in Medicine 2004, 23: 3469-3487
12. Murphy B, Rennels M, Douglas R, et al: Evaluation of influenza A/Hong Kong/123/77 (H1N1) ts-1A2 and cold-adapted recombinant viruses in seronegative adult volunteers. Infect Immun 1980;29:348-55
13. Baccam, P., C. Beauchemin, C. A. Macken, F. G. Hayden, and A. S. Perelson: Kinetics of influenza A virus infection in humans. J. Virol 2006, 80:7590–7599.
14. Bell D: Non-pharmaceutical interventions for pandemic influenza, international measures. Emerg Infect Dis 2006,12: 81-7.
15. Hayden F, Fritz R, Lobo M, Alvord W, Strober W, Straus S: Local and systemic cytokine responses during experimental human influenza Avirus infection. Relation to symptom formation and host defense. J Clin Invest . 1998, 101:643–649.
16. Gani, R., Hughes, H., Fleming, D., Griffin, T., Medlock, J. & Leach, S. Potential impact of antiviral drug use during influenza pandemic. Emerg. Infect. Dis. 11, 1355–1362

## Sheet: Additional_table_2
Additional table 2: Demographic parameters in models for influenza pandemic preparedness
Demographic model parameter (# models using the parameter)	Data sources	Nature of data sources: database (D), survey paper (SP), official document (OD)	Type of interface for data access & retrieval	Technique to translate raw data into model parameter values
Population size or density (10)	Landscan dataset (2003) [1] US Census data and number of USA census tracts (2000) [2] Census of Canada, Ottawa (2006) [3] Italian census (2001) [4] Office for National Statistics (UK). [5]	D	Manual	Direct translation
Household size distribution (7)	US Census data (2000) [2] Census of Canada, Ottawa (2006) [3] Office for National Statistics (UK). [5] Hong Kong survey data (2005) [6] Italian census. Survey on family structure (2003) [7]	D, SP	Manual	Direct translation; distribution fitting
Peer-group size distribution (7)	Establishment size data (Categorical dist of the number of workers vs size) (2003) [8] Census tract to tract worker flow data (2000) [2] Department for Education and Skills. Statistics of Education: Schools in England [9] Census of Canada, Ottawa (2006) [3] Enrollment by grade, London, Ontario (2008) [10] Italian census (2001) [4] School data from the Italian Ministry of University and research (…	D	Manual	Data converted into a power law dist with maximum likelihood methods; direct translation
Age distribution (6)	US Census data (2000) [1] US school geo-referenced database (2004) [13] Office for National Statistics (UK). [5] German National Pandemic Preparedness Plan (2005) [14] Italian census. Survey on family structure (2003) [7]	D, OD	Manual	Distribution fitting; direct translation
Distribution of home to work commuting distances (Number of individuals traveling a certain distance) (3)	Census track of work by census track of residence (STP64) (2004) [15] Factors leading to increased journey length (UK) [16] Office for National Statistics (UK) [5] Census tract to tract worker flow data (2000) [2] Italian census (2001) [4]	D	Manual	Distribution fitting; Fitting the data to a gravity model
Long distance traveling parameters (e.g., probability of flight from an origin to a destination, distribution of nights spent away, number of trips per person, average trip duration) (4)	Origin and destination of each flight included in an itinerary (Origin-destination survey of airline passenger dataset, BTS) (2005) [17] Nights spend away for long distance air and car travel, National Household Travel Survey (NHTS) (1991) [18] Person trips along the USA whole population. Long distance travel data (NHTS) (1995) [19] Average trip duration. Long distance travel data (NHTS), (1995) …	D	Manual	Distribution fitting; direct translation; arithmetic conversion (e.g. ratio between the number of persons arriving daily to an international airport and the total number of arrivals to the region)
Infection seeding parameters (e.g. Number of imported infections per unit of time) (4)	2003 data on arrivals and departures in Italy's 38 international airports [20] Number of inbound passengers from overseas to the UK or US [17, 18] International passengers arriving to US at each of 14 major international airports [21]	D	Manual	Example: For each time unit, the number of imported infections is estimated by the product of the new arrivals to the region and the probability of an import being infected. This infection probability is estimated through a global disease spread compartmental model.
1. Landscan [http://www.ornl.gov/sci/landscan/index.html]
2. Census 2000 [www.census.gov main www cen2000.html]
3. Census of Canada, 2006. Ottawa (ON): Statistics Canada; 2006 [www12.statcan.gc.ca/census-recensement/index-eng.cfm]
4. Italian Institute of Statistics (ISTAT). VIII Censimento generale della popolazione e delle abitazioni, 2001. [http://dawinci.istat.it/MD/]
5. Office for National Statistics (UK). [http://www.statistics.gov.uk/]
6. Leung GM, Wong IO, Chan WS, Choi S, Lo SV: The ecology of health care in Hong Kong. Soc Sci Med 2005, 61: 577–590.
7. Italian Institute of Statistics (ISTAT). Strutture familiari e opinioni su famiglia e figli, 2003 [http://www.istat.it/dati/catalogo/20060621_03/]
8. US Bureau of Labor Statistics. Quarterly Census of Employment and Wages: establishment size and employment [http://www.bls.gov/cew/size2003.pdf]
9. Department for Education and Skills. Statistics of Education: Schools in England (HMSO, 2004)
10. Enrolment by grade. London (ON): Thames Valley District School Board; 2008 [www.tvdsb.ca/documents.cfm?id=191]
11. Italian Ministry of University and Research (MIUR). La scuola in cifre, 2005 [http://www.miur.it/ustat/documenti/pub2005/]
12. Italian Ministry of University and Research (MIUR). L'universita in cifre, 2005 [http://www.miur.it/ustat/documenti/pub2005/]
13. National Centre for Educational Statistics. Common Core of Data, 2004 [http://nces.ed.gov/ccd/bat/index.asp]
14. Anonymous: Influenzapandemieplanung: Nationaler Influenzapandemieplan. Bundesgesundheitsblatt - Gesundheitsforschung - Gesundheitsschutz 2005, 48:356-390.
15. US Bureau of the Census. Census 2000: Census tract of work by census tract of residence (STP64) [US Bureau of the Census. Census 2000: Census tract of work by census tract of residence (STP64) http://www.census.gov/mp/www/spectab/stp64-webpage.html]
16. UK Department of transport. Factors leading to increased school journey length, 2003 [http://www.dft.gov.uk/stellent/groups/dft_susttravel/documents/page/dft_susttravel_017877-01.hcsp]
17. US Bureau of Transportation Statistics. Airline Origin and Destination Survey (DB1B), 2005 [http://transtats.bts.gov/Databases.asp?Mode_ID=1&Mode_Desc=Aviation&Subject_ID2=0]
18. US Bureau of Transportation Statistics. National Transportation Statistics:Table 1-39, 2005 [http://www.bts.gov/publications/national_transportation_statistics/2005/html/table_01_39.html]
19. 1995 American travel survey data, U.S. Department of Transportation, Bureau of Transportation Statistics [www.bts.gov publications national transportation statistics]
20. Italian institute of statistics. Statistiche del transporto aereo, 2003 [http://www.istat.it/dati/catalogo/20060509_01/inf0606statistiche_transporto_aereo03.pdf]
21. US International Air Passenger and Freight Statistics Report [http://ostpxweb.dot.gov/aviation/usstatreport.htm in the continental US]

## Sheet: Additional_table_3
Additional table 3: Accesibility and scalability features investigated in the models
Model name	Supporting papers	Is the model software available to general public? (open source or closed source code)	Presence of end user support (user manuals, e-mail/phone technical support)	Information on the number of replicates per implementation scenario	Information on the running time per replicate (population size)	Information on the ways to manage the computational load for implementing large-scale scenarios (e.g., the use of distributed and parallel computing)	Use of replicate minimization techniques?
Imperial-Pitt	Ferguson, 2005	No	N/A	At most 1000	None stated	None	Stop if 50 replicates resulted in a failed mitigation policy
Imperial-Pitt	Ferguson, 2006	No	N/A	At least 5	8 CPUs - 1-2 hour, 16 CPUs - 2-5 hour (for U.S. testbed)	Implemented on a distributed environment with either 8 or 16 servers	Yes, until the average values of the variables with higher dispersion were "reasonably" determined
UW_LANL	Longini 2005	No	N/A	At least 1000	None stated	N/A	None stated
UW_LANL	Germann 2006	No	N/A	200	8-12 hr (for U.S. testbed)	Yes (no details reported)	None stated
UW_LANL	Sander 2009	No	N/A	100	None stated	N/A	None stated
UW_LANL	Chao 2010	Yes (open source)	Instructions on the model inputs and outputs	None	32 CPUs - 6 hours (for U.S. testbed)	A parallelized version assigns population to different processors and open MPI to update the status of the variables on different CPUs	None stated
Gojovic	Gojovic, 2009	No	N/A	100	None stated	N/A	None stated
LOKI-INFECT	Glass 2006	No	N/A	6 scenarios w/ 100 replicates each; 1 scenario w/ 1,000 replicates	None stated	N/A	None stated
LOKI-INFECT	Davey 2008a	No	N/A	100	None stated	N/A	None stated
LOKI-INFECT	Davey 2008b	No	N/A	100	None stated	None	None stated
LOKI-INFECT	Pelroth 2010	No	N/A	100	None stated	N/A	None stated
Nuno	Nuno, 2007	No	N/A	100	None stated	None	None stated
Gumel	Gumel, 2008	No	N/A	100	None stated	None	None stated
InfluSim	Eichner, 2007	Yes (closed source)	Technical paper	Not reported	None stated	None	None stated
Imperial-Pitt UW_LANL	Halloran, 2008	No	N/A	UW_LANL - 5, Imperial Pitt - 10	None stated	None	See Imperial Pitt
USF	Das 2008, Uribe 2011	Yes (closed source)	Manual, e-mail	15	1 CPU - 20 mins (for 1 million people)	None	Yes, until confidence intervals of selected parameters reached prespecified width
Ciofi degli Atti	Ciofi degli Atti 2008	Yes (open source)	Information for compilation and description of program parameters, input and output files	50	None stated	None stated	None stated
Note: Papers not appearing in this table do not report the parameters considered
